# Supplementary material for: Efficient prime editing in vivo and in vitro using lipid nanoparticles
Source: Nat Nanotechnol. 2026 Jun 15;21(7):1022–35. doi: 10.1038/s41565-026-02200-6 (PMC13379318; doi:10.1038/s41565-026-02200-6)
Supplement: Supplementary file 3 — Oligonucleotide and off-target HTS sequences. [file 41565_2026_2200_MOESM3_ESM.xlsx]

## Sheet: SI Table 1 pegRNA sequences
Supplementary Table 1. pegRNAs used in this study.
Figure 1	Target locus and edit	gRNA type	3' motif	Sequence
1b, c	Pcsk9 +1 TTAC ins	Synthetic pegRNA	N/A	mC*mC*mC*rArUrArCrCrUrUrGrGrArGrCrArArCrGrGrGrUrUrUrUrArGrAmGmCmUmAmGmAmAmAmUmAmGmCrArArGrUrUrArArArArUrArArGrGrCrUrArGrUrCrCrGrUrUrArUrCrAmAmCmUmUmGmAmAmAmAmAmGmUmGmGmGmAmCmCmGmAmGmUmCmGmGmUmCmCrArCrCrGrCrCrArCrCrUrUrCrCrGrCrCrGrGrUrArAmUmUmGmCmUmCmCmAmAmGmG*mU*mA*mU
1b, c	Pcsk9 +1 TTAC ins	Synthetic epegRNA	tevopreQ1	mC*mC*mC*rArUrArCrCrUrUrGrGrArGrCrArArCrGrGrGrUrUrUrUrArGrArGrCrUrArGrArArArUrArGrCrArArGrUrUrArArArArUrArArGrGrCrUrArGrUrCrCrGrUrUrArUrCrArArCrUrUrGrArArArArArGrUrGrGrCrArCrCrGrArGrUrCrGrGrUrGrCrArCrCrGrCrCrArCrCrUrUrCrCrGrCrCrGrGrUrArArUrUrGrCrUrCrCrArArGrGrUrArUrCrGrCrGrGrUrUrCrUrArUrCrUrArGrUrUrArCrGrCrGrUrUrArArArCrCrArArCrUrA*mG*mA*mA
Figure 2
2a, f	Pcsk9 +1 TTAC ins	Synthetic epegRNA	tevopreQ1	mC*mC*mC*rArUrArCrCrUrUrGrGrArGrCrArArCrGrGrGrUrUrUrUrArGrArGrCrUrArGrArArArUrArGrCrArArGrUrUrArArArArUrArArGrGrCrUrArGrUrCrCrGrUrUrArUrCrArArCrUrUrGrArArArArArGrUrGrGrCrArCrCrGrArGrUrCrGrGrUrGrCrArCrCrGrCrCrArCrCrUrUrCrCrGrCrCrGrGrUrArArUrUrGrCrUrCrCrArArGrGrUrArUrCrGrCrGrGrUrUrCrUrArUrCrUrArGrUrUrArCrGrCrGrUrUrArArArCrCrArArCrUrA*mG*mA*mA
2d	Pcsk9 +1 TTAC ins	Synthetic epegRNA	tevo2	mC*mC*mC*rArUrArCrCrUrUrGrGrArGrCrArArCrGrGrGrUrUrUrUrArGrArGrCrUrArGrArArArUrArGrCrArArGrUrUrArArArArUrArArGrGrCrUrArGrUrCrCrGrUrUrArUrCrArArCrUrUrGrArArArArArGrUrGrGrCrArCrCrGrArGrUrCrGrGrUrGrCrArCrCrGrCrCrArCrCrUrUrCrCrGrCrCrGrGrUrArArUrUrGrCrUrCrCrArArGrGrUrArUrCrGrUrCrGrGrUrUrCrUrArCrCrUrArGrUrUrArCrGrArCrGrUrUrArArArCrCrArArCrUrA*mG*mG*mA
2d, f, g, h	Pcsk9 +1 TTAC ins	Synthetic epegRNA	eSBRMV1-A	mC*mC*mC*rArUrArCrCrUrUrGrGrArGrCrArArCrGrGrGrUrUrUrUrArGrArGrCrUrArGrArArArUrArGrCrArArGrUrUrArArArArUrArArGrGrCrUrArGrUrCrCrGrUrUrArUrCrArArCrUrUrGrArArArArArGrUrGrGrCrArCrCrGrArGrUrCrGrGrUrGrCrArCrCrGrCrCrArCrCrUrUrCrCrGrCrCrGrGrUrArArUrUrGrCrUrCrCrArArGrGrUrArUrArCrGrUrCrGrUrGrCrCrGrUrArCrGrGrUrArArArCrGrGrC*mA*mC*mA
2d	Pcsk9 +1 TTAC ins	Synthetic epegRNA	HAV	mC*mC*mC*rArUrArCrCrUrUrGrGrArGrCrArArCrGrGrGrUrUrUrUrArGrArGrCrUrArGrArArArUrArGrCrArArGrUrUrArArArArUrArArGrGrCrUrArGrUrCrCrGrUrUrArUrCrArArCrUrUrGrArArArArArGrUrGrGrCrArCrCrGrArGrUrCrGrGrUrGrCrArCrCrGrCrCrArCrCrUrUrCrCrGrCrCrGrGrUrArArUrUrGrCrUrCrCrArArGrGrUrArUrArArGrUrCrCrArUrGrGrUrGrArGrGrGrGrArCrUrUrGrArUrArCrCrUrCrA*mC*mC*mG
2d	Pcsk9 +1 TTAC ins	Synthetic epegRNA	eHAV	mC*mC*mC*rArUrArCrCrUrUrGrGrArGrCrArArCrGrGrGrUrUrUrUrArGrArGrCrUrArGrArArArUrArGrCrArArGrUrUrArArArArUrArArGrGrCrUrArGrUrCrCrGrUrUrArUrCrArArCrUrUrGrArArArArArGrUrGrGrCrArCrCrGrArGrUrCrGrGrUrGrCrArCrCrGrCrCrArCrCrUrUrCrCrGrCrCrGrGrUrArArUrUrGrCrUrCrCrArArGrGrUrArUrArGrGrCrCrArUrGrGrUrGrArGrGrGrGrCrCrUrGrArUrArCrCrUrCrA*mC*mC*mG
Figure 3
3a, b, c, d, e, f, g, h, i	Pcsk9 +1 TTAC ins	Synthetic epegRNA	eSBRMV1-A	mC*mC*mC*rArUrArCrCrUrUrGrGrArGrCrArArCrGrGrGrUrUrUrUrArGrArGrCrUrArGrArArArUrArGrCrArArGrUrUrArArArArUrArArGrGrCrUrArGrUrCrCrGrUrUrArUrCrArArCrUrUrGrArArArArArGrUrGrGrCrArCrCrGrArGrUrCrGrGrUrGrCrArCrCrGrCrCrArCrCrUrUrCrCrGrCrCrGrGrUrArArUrUrGrCrUrCrCrArArGrGrUrArUrArCrGrUrCrGrUrGrCrCrGrUrArCrGrGrUrArArArCrGrGrC*mA*mC*mA
Figure 4
4a, b, c, e, f, g, h	Pcsk9 +1 TTAC ins	Synthetic epegRNA	eSBRMV1-A	mC*mC*mC*rArUrArCrCrUrUrGrGrArGrCrArArCrGrGrGrUrUrUrUrArGrArGrCrUrArGrArArArUrArGrCrArArGrUrUrArArArArUrArArGrGrCrUrArGrUrCrCrGrUrUrArUrCrArArCrUrUrGrArArArArArGrUrGrGrCrArCrCrGrArGrUrCrGrGrUrGrCrArCrCrGrCrCrArCrCrUrUrCrCrGrCrCrGrGrUrArArUrUrGrCrUrCrCrArArGrGrUrArUrArCrGrUrCrGrUrGrCrCrGrUrArCrGrGrUrArArArCrGrGrC*mA*mC*mA
Figure 5
5b, c	PAH +3-6 TTGG-to-ACGT	Synthetic epegRNA	tevopreQ1	mA*mC*mU*rUrUrGrCrUrGrCrCrArCrArArUrArCrCrUrGrUrUrUrUrArGrArGrCrUrArGrArArArUrArGrCrArArGrUrUrArArArArUrArArGrGrCrUrArGrUrCrCrGrUrUrArUrCrArArCrUrUrGrArArArArArGrUrGrGrCrArCrCrGrArGrUrCrGrGrUrGrCrGrArGrArArGrGrGrArCrGrUrGrGrUrArUrUrGrUrGrGrCrArCrGrCrGrGrUrUrCrUrArUrCrUrArGrUrUrArCrGrCrGrUrUrArArArCrCrArArCrUrA*mG*mA*mA
5c	PAH +3-6 TTGG-to-ACGT	Synthetic epegRNA	tevo2	mA*mC*mU*rUrUrGrCrUrGrCrCrArCrArArUrArCrCrUrGrUrUrUrUrArGrArGrCrUrArGrArArArUrArGrCrArArGrUrUrArArArArUrArArGrGrCrUrArGrUrCrCrGrUrUrArUrCrArArCrUrUrGrArArArArArGrUrGrGrCrArCrCrGrArGrUrCrGrGrUrGrCrGrArGrArArGrGrGrArCrGrUrGrGrUrArUrUrGrUrGrGrCrArCrGrUrCrGrGrUrUrCrUrArCrCrUrArGrUrUrArCrGrArCrGrUrUrArArArCrCrArArCrUrA*mG*mG*mA
5c, d, f, g	PAH +3-6 TTGG-to-ACGT	Synthetic epegRNA	eSBRMV1-A	mA*mC*mU*rUrUrGrCrUrGrCrCrArCrArArUrArCrCrUrGrUrUrUrUrArGrArGrCrUrArGrArArArUrArGrCrArArGrUrUrArArArArUrArArGrGrCrUrArGrUrCrCrGrUrUrArUrCrArArCrUrUrGrArArArArArGrUrGrGrCrArCrCrGrArGrUrCrGrGrUrGrCrGrArGrArArGrGrGrArCrGrUrGrGrUrArUrUrGrUrGrGrCrArArCrGrUrCrGrUrGrCrCrGrUrArCrGrGrUrArArArCrGrGrC*mA*mC*mA
5c	PAH +3-6 TTGG-to-ACGT	Synthetic epegRNA	HAV	mA*mC*mU*rUrUrGrCrUrGrCrCrArCrArArUrArCrCrUrGrUrUrUrUrArGrArGrCrUrArGrArArArUrArGrCrArArGrUrUrArArArArUrArArGrGrCrUrArGrUrCrCrGrUrUrArUrCrArArCrUrUrGrArArArArArGrUrGrGrCrArCrCrGrArGrUrCrGrGrUrGrCrGrArGrArArGrGrGrArCrGrUrGrGrUrArUrUrGrUrGrGrCrArArArGrUrCrCrArUrGrGrUrGrArGrGrGrGrArCrUrUrGrArUrArCrCrUrCrA*mC*mC*mG
5c	PAH +3-6 TTGG-to-ACGT	Synthetic epegRNA	eAHV	mA*mC*mU*rUrUrGrCrUrGrCrCrArCrArArUrArCrCrUrGrUrUrUrUrArGrArGrCrUrArGrArArArUrArGrCrArArGrUrUrArArArArUrArArGrGrCrUrArGrUrCrCrGrUrUrArUrCrArArCrUrUrGrArArArArArGrUrGrGrCrArCrCrGrArGrUrCrGrGrUrGrCrGrArGrArArGrGrGrArCrGrUrGrGrUrArUrUrGrUrGrGrCrArArGrGrCrCrArUrGrGrUrGrArGrGrGrGrCrCrUrGrArUrArCrCrUrCrA*mC*mC*mG
Figure 6
6a, b, c	HEK4 +5 G-to-C	epegRNA	eSBRMV1-A	GGCACTGCGGCTGGAGGTGGGTTTTAGAGCTAGAAATAGCAAGTTAAAATAAGGCTAGTCCGTTATCAACTTGAAAAAGTGGCACCGAGTCGGTGCTTAACGCCCACCTCCAGCCACGTCGTGCCGTACGGTAAACGGCACA
6a, b, c	HEK4 +5 G-to-C	Synthetic epegRNA	eSBRMV1-A	mG*mG*mC*rArCrUrGrCrGrGrCrUrGrGrArGrGrUrGrGrGrUrUrUrUrArGrArGrCrUrArGrArArArUrArGrCrArArGrUrUrArArArArUrArArGrGrCrUrArGrUrCrCrGrUrUrArUrCrArArCrUrUrGrArArArArArGrUrGrGrCrArCrCrGrArGrUrCrGrGrUrGrCrUrUrArArCrGrCrCrCrArCrCrUrCrCrArGrCrCrArCrGrUrCrGrUrGrCrCrGrUrArCrGrGrUrArArArCrGrGrC*mA*mC*mA
6a, b, c	HEK4 +1 T-to-G	epegRNA	eSBRMV1-A	GGCACTGCGGCTGGAGGTGGGTTTTAGAGCTAGAAATAGCAAGTTAAAATAAGGCTAGTCCGTTATCAACTTGAAAAAGTGGCACCGAGTCGGTGCTTAACCCCCCCCTCCAGCCACGTCGTGCCGTACGGTAAACGGCACA
6a, b, c	HEK4 +1 T-to-G	Synthetic epegRNA	eSBRMV1-A	mG*mG*mC*rArCrUrGrCrGrGrCrUrGrGrArGrGrUrGrGrGrUrUrUrUrArGrArGrCrUrArGrArArArUrArGrCrArArGrUrUrArArArArUrArArGrGrCrUrArGrUrCrCrGrUrUrArUrCrArArCrUrUrGrArArArArArGrUrGrGrCrArCrCrGrArGrUrCrGrGrUrGrCrUrUrArArCrCrCrCrCrCrCrCrUrCrCrArGrCrCrArCrGrUrCrGrUrGrCrCrGrUrArCrGrGrUrArArArCrGrGrC*mA*mC*mA
6a, b, c	HEK4 +2 TAA ins	epegRNA	eSBRMV1-A	GGCACTGCGGCTGGAGGTGGGTTTTAGAGCTAGAAATAGCAAGTTAAAATAAGGCTAGTCCGTTATCAACTTGAAAAAGTGGCACCGAGTCGGTGCTTAACCCCTTACACCTCCAGCCACGTCGTGCCGTACGGTAAACGGCACA
6a, b, c	HEK4 +2 TAA ins	Synthetic epegRNA	eSBRMV1-A	mG*mG*mC*rArCrUrGrCrGrGrCrUrGrGrArGrGrUrGrGrGrUrUrUrUrArGrArGrCrUrArGrArArArUrArGrCrArArGrUrUrArArArArUrArArGrGrCrUrArGrUrCrCrGrUrUrArUrCrArArCrUrUrGrArArArArArGrUrGrGrCrArCrCrGrArGrUrCrGrGrUrGrCrUrUrArArCrCrCrCrUrUrArCrArCrCrUrCrCrArGrCrCrArCrGrUrCrGrUrGrCrCrGrUrArCrGrGrUrArArArCrGrGrC*mA*mC*mA
6a, b, c	HEK4 +1 T del	epegRNA	eSBRMV1-A	GGCACTGCGGCTGGAGGTGGGTTTTAGAGCTAGAAATAGCAAGTTAAAATAAGGCTAGTCCGTTATCAACTTGAAAAAGTGGCACCGAGTCGGTGCTTAACCCCCCCTCCAGCCACGTCGTGCCGTACGGTAAACGGCACA
6a, b, c	HEK4 +1 T del	Synthetic epegRNA	eSBRMV1-A	mG*mG*mC*rArCrUrGrCrGrGrCrUrGrGrArGrGrUrGrGrGrUrUrUrUrArGrArGrCrUrArGrArArArUrArGrCrArArGrUrUrArArArArUrArArGrGrCrUrArGrUrCrCrGrUrUrArUrCrArArCrUrUrGrArArArArArGrUrGrGrCrArCrCrGrArGrUrCrGrGrUrGrCrUrUrArArCrCrCrCrCrCrCrUrCrCrArGrCrCrArCrGrUrCrGrUrGrCrCrGrUrArCrGrGrUrArArArCrGrGrC*mA*mC*mA
6e, f, g	Pcsk9 +1 TTAC ins	epegRNA	eSBRMV1-A	GCCCATACCTTGGAGCAACGGGTTTTAGAGCTAGAAATAGCAAGTTAAAATAAGGCTAGTCCGTTATCAACTTGAAAAAGTGGCACCGAGTCGGTGCACCGCCACCTTCCGCCGGTAATTGCTCCAAGGTATACGTCGTGCCGTACGGTAAACGGCACA
6e, f, g	Pcsk9 +1 TTAC ins	Synthetic epegRNA	eSBRMV1-A	mC*mC*mC*rArUrArCrCrUrUrGrGrArGrCrArArCrGrGrGrUrUrUrUrArGrArGrCrUrArGrArArArUrArGrCrArArGrUrUrArArArArUrArArGrGrCrUrArGrUrCrCrGrUrUrArUrCrArArCrUrUrGrArArArArArGrUrGrGrCrArCrCrGrArGrUrCrGrGrUrGrCrArCrCrGrCrCrArCrCrUrUrCrCrGrCrCrGrGrUrArArUrUrGrCrUrCrCrArArGrGrUrArUrArCrGrUrCrGrUrGrCrCrGrUrArCrGrGrUrArArArCrGrGrC*mA*mC*mA
Extended Data
1, 2b	Pcsk9 +1 TTAC ins	Synthetic epegRNA	tevopreQ1	mC*mC*mC*rArUrArCrCrUrUrGrGrArGrCrArArCrGrGrGrUrUrUrUrArGrArGrCrUrArGrArArArUrArGrCrArArGrUrUrArArArArUrArArGrGrCrUrArGrUrCrCrGrUrUrArUrCrArArCrUrUrGrArArArArArGrUrGrGrCrArCrCrGrArGrUrCrGrGrUrGrCrArCrCrGrCrCrArCrCrUrUrCrCrGrCrCrGrGrUrArArUrUrGrCrUrCrCrArArGrGrUrArUrCrGrCrGrGrUrUrCrUrArUrCrUrArGrUrUrArCrGrCrGrUrUrArArArCrCrArArCrUrA*mG*mA*mA
1, 2b, 3, 4, 6, 7	Pcsk9 +1 TTAC ins	Synthetic epegRNA	eSBRMV1-A	mC*mC*mC*rArUrArCrCrUrUrGrGrArGrCrArArCrGrGrGrUrUrUrUrArGrArGrCrUrArGrArArArUrArGrCrArArGrUrUrArArArArUrArArGrGrCrUrArGrUrCrCrGrUrUrArUrCrArArCrUrUrGrArArArArArGrUrGrGrCrArCrCrGrArGrUrCrGrGrUrGrCrArCrCrGrCrCrArCrCrUrUrCrCrGrCrCrGrGrUrArArUrUrGrCrUrCrCrArArGrGrUrArUrArCrGrUrCrGrUrGrCrCrGrUrArCrGrGrUrArArArCrGrGrC*mA*mC*mA
3b	Pcsk9 +1 TTAC ins	Synthetic epegRNA with MS2 stem loop at ST2 loop of scaffold	eSBRMV1-A	mC*mC*mC*rArUrArCrCrUrUrGrGrArGrCrArArCrGrGrGrUrUrUrUrArGrArGrCrUrArGrArArArUrArGrCrArArGrUrUrArArArArUrArArGrGrCrUrArGrUrCrCrGrUrUrArUrCrArArCrUrUrGrGrCrCrArArCrArUrGrArGrGrArUrCrArCrCrCrArUrGrUrCrUrGrCrArGrGrGrCrCrGrArArArArArGrUrGrGrCrArCrCrGrArGrUrCrGrGrUrGrCrArCrCrGrCrCrArCrCrUrUrCrCrGrCrCrGrGrUrArArUrUrGrCrUrCrCrArArGrGrUrArUrArCrGrUrCrGrUrGrCrCrGrUrArCrGrGrUrArArArCrGrGrC*mA*mC*mA
5	Pcsk9 +1 TTAC ins	Synthetic epegRNA with polyA stretch	eSBRMV1-A	mC*mC*mC*AUACCUUGGAGCAACGGGUUUUAGAGCUAGAAAUAGCAAGUUAAAAUAAGGCUAGUCCGUUAUCAACUUGAAAAAGUGGCACCGAGUCGGUGCACCGCCACCUUCCGCCGGUAAUUGCUCCAAGGUAUACGUCGUGCCGUACGGUAAACGGC*mA*mC*mAAAAAAAAAAA
8, Supplementary Fig. 3	PAH +3-6 TTGG-to-ACGT	Synthetic epegRNA	eSBRMV1-A	mA*mC*mU*rUrUrGrCrUrGrCrCrArCrArArUrArCrCrUrGrUrUrUrUrArGrArGrCrUrArGrArArArUrArGrCrArArGrUrUrArArArArUrArArGrGrCrUrArGrUrCrCrGrUrUrArUrCrArArCrUrUrGrArArArArArGrUrGrGrCrArCrCrGrArGrUrCrGrGrUrGrCrGrArGrArArGrGrGrArCrGrUrGrGrUrArUrUrGrUrGrGrCrArArCrGrUrCrGrUrGrCrCrGrUrArCrGrGrUrArArArCrGrGrC*mA*mC*mA
10	Pcsk9 +1 TTAC ins	Synthetic pegRNA	La-accessible	mC*mC*mC*rArUrArCrCrUrUrGrGrArGrCrArArCrGrGrGrUrUrUrUrArGrArGrCrUrArGrArArArUrArGrCrArArGrUrUrArArArArUrArArGrGrCrUrArGrUrCrCrGrUrUrArUrCrArArCrUrUrGrArArArArArGrUrGrGrCrArCrCrGrArGrUrCrGrGrUrGrCrArCrCrGrCrCrArCrCrUrUrCrCrGrCrCrGrGrUrArArUrUrGrCrUrCrCrArArGrGrUrArUrUrU*mU*mU*mUrU

## Sheet: SI Table 2 ngRNA sequences
Supplementary Table 1. ngRNAs used in this study. Synthetic ngRNA were purchased from Synthego with the spacer sequence specified. AAV ngRNAs are a concatenation of the spacer sequence and the sgRNA scaffold. (5'-3') GTTTTAGAGCTAGAAATAGCAAGTTAAAATAAGGCTAGTCCGTTATCAACTTGAAAAAGTGGCACCGAGTCGGTGC
Figure 1	Target locus	ngRNA type	Nicking position	Spacer Sequence (5' - 3')
1b, c	Pcsk9	Synthetic ngRNA	-59	GUUGGGGUGAUGCUCUUCGG
Figure 2
2a, d, f, g, h	Pcsk9	Synthetic ngRNA	-59	GUUGGGGUGAUGCUCUUCGG
Figure 3
3a, b, c, e, f, g, h	Pcsk9	Synthetic ngRNA	-59	GUUGGGGUGAUGCUCUUCGG
Figure 4
4a, b, c, e, f, g, h	Pcsk9	Synthetic ngRNA	-59	GUUGGGGUGAUGCUCUUCGG
Figure 5
5b, c, d, f, g	PAH	Synthetic ngRNA	-2	UGAGAAGGGCCAAGGUAUUG
Figure 6
6e, f, g	Pcsk9	AAV ngRNA	-59	GTTGGGGTGATGCTCTTCGG
6e, f, g	Pcsk9	Synthetic ngRNA	-59	GUUGGGGUGAUGCUCUUCGG
Extended Data
1, 3, 4, 6, 7, 9, 10	Pcsk9	Synthetic ngRNA	-59	GUUGGGGUGAUGCUCUUCGG
8, Supplementary Fig. 3	PAH	Synthetic ngRNA	-2	UGAGAAGGGCCAAGGUAUUG

## Sheet: SI Table 3 HTS Primers
Supplementary Table 3. Sequences of primers used for targeted gene amplification and corresponding amlicon used for high-throughput sequencing.
Locus	HTS forward	HTS reverse	Amplicon
Pcsk9	AGGACGAGGATGGAGATTATGA	CTCAGGGCTGCACTTAGAGA	AGGACGAGGATGGAGATTATGAAGAGCTGATGCTCGCCCTCCCGTCCCAGGAGGATGGCCTGGCTGATGAGGCCGCACATGTGGCCACCGCCACCTTCCGCCGTTGCTCCAAGGTATGGGTGCCAGGCAACGGCGTTGCTTTGGGGTTGGGGTGATGCTCTTCGGGGGTCTTCTCTGCTCATCTAGCCGTCTGGTGGTCTCTAAGTGCAGCCCTGAG
Lenti-integrated HuH7 PAH R408W	AGATGGCGCTCATTGTGCC	TGCAATAGAAGCAATGGCAGC	AGATGGCGCTCATTGTGCCTGGCAACTGGTAGCTGGAGGACAGTACTCACAGTTCGGGGGTATACATGGGCTTGGATCCATGTCTGATGTACTGTGTGCAGCAAGACCTCAATCCTTTGGGTGTATGGGTCGTAGCGAACTGAGAAGGGCCAAGGTATTGTGGCAGCAAAGTTCCTAAGACCAAAACCACAGGCTTGAGTGAGCAAAGACTGAGTCCCTCCAAATACTGCTGCCATTGCTTCTATTGCA
Mouse Pah R408W, gDNA	AGCCACTTGGAACTCCTCCA	AGAAGGTAGTCCCAGCAGGT	AGCCACTTGGAACTCCTCCAGGATAACCTGTCTTTAAATGGTGTCCTTCACTGGGGTCCTTGGTTTTGGTTTCAGGAACTTTGCTGCCACAATACCTTGGCCCTTCTCAGTTCGCTACGACCCCTACACTCAAAGGGTTGAGGTCCTGGACAATACTCAGCAGTTGAAGATTTTAGCTGACTCCATTAATAGTAAGTAGCTCACACCTGCTGGGACTACCTTCT
Mouse Pah R408W, cDNA	TACTGTCACAGAGTTCCAGCC	GACTTTATTTTCTGCAGGGCATGG	TACTGTCACAGAGTTCCAGCCTCTGTACTATGTGGCCGAGAGTTTCAATGATGCCAAGGAGAAAGTGAGGAACTTTGCTGCCACAATACCTTGGCCCTTCTCAGTTCGCTACGACCCCTACACTCAAAGGGTTGAGGTCCTGGACAATACTCAGCAGTTGAAGATTTTAGCTGACTCCATTAATAGTGAGGTTGGAATCCTTTGCCATGCCCTGCAGAAAATAAAGTC
HEK4	CGAGGCAGAGGGTCCAAAGC	CTTTCAACCCGAACGGAGACAC	CGAGGCAGAGGGTCCAAAGCAGGATGACAGGCAGGGGCACCGCGGCGCCCCGGTGGCACTGCGGCTGGAGGTGGGGGTTAAAGCGGAGACTCTGGTGCTGTGTGACTACAGTGGGGGCCCTGCCCTCTCTGAGCCCCCGCCTCCAGGCCTGTGTGTGTGTCTCCGTTCGGGTTGAAAG

## Sheet: SI Table 4 RT-qPCR primers
Supplementary Table 4. Primers and probes for RT-qPCR of epegRNA.
Target	Forward primer	Reverse primer
epegRNA	AAAATATGGAACGCTTCACGAATTTGC	ATACCTTGGAGCAATTACCGGC
U6	GTGCTCGCTTCGGCAGC	AAAATATGGAACGCTTCACGAATTTGC
Probe target	Probe sequence	5' Dye	3' Quencher
epegRNA	GCAAGTTAAAATAAGGCTAGTCCG	FAM	MGB
U6	CGATACAGAGAAGATTAGCATGGC	VIC	MGB

## Sheet: SI Table 5 Off-target HTS
Supplementary Table 5. Sequences of HEK4 and Pcsk9 pegRNA off-target sites, primers used for amplicon sequencing, and their corresponding amplicons. high-throughput sequencing.
Locus	Protospacer	HTS forward	HTS reverse	Amplicon
HEK4 OT1	TGCACTGCGGCCGGAGGAGG	GGCATGGCTTCTGAGACTCA	GTCTCCCTTGCACTCCCTGTCTTT	GGCATGGCTTCTGAGACTCATAGCTGGGGCTGAAGATCCCTAGGGGGGCTCTGCTGGGCTCACTGCTCTCCAGAGTGGTCCAGCCCGGCTGCAGGGTGCTGCTTCCAGCTTGGTGCACTGCGGCCGGAGGAGGTGGAGGATGGAAAGTAAGATTCAAAGACAGGGAGTGCAAGGG
HEK4 OT3	GGCACGACGGCTGGAGGTGG	GGTCTGAGGCTCGAATCCTG	CTGTGGCCTCCATATCCCTG	GGTCTGAGGCTCGAATCCTGGCAGCAGGTCCTTCATGGCAAGGCGGGAAAAGAGAAAAGCCAACGGGTTCTCATGCTGGGAAAAGATGCCGGGCACGACGGCTGGAGGTGGGGGGTTGGGAGTGGGTGGGATGCTTGCGTGCCCTGCATGAGGTGCAGGGATATGGAGGCCACAG
Pcsk9 OT1	CCCCTACCTTGGGGCAACAG	AAGTATGTTGGGACCCTTGGCTGG	TGGCCTGTTCTACTGACTATGGGG	AAGTATGTTGGGACCCTTGGCTGGGCTTCTTGCCCTCTCTAGAACCAAGATGTCACTTCTGCACACCAAGAGCTACCCCTACCTTGGGGCAACAGTGGAAGCCATGGCTGGAGAAAGCAAACAATTCCTGAAGGTGACAGATTCTCCTGGGAAGGGACTTAGCCCCATAGTCAGTAGAACAGGCCA
Pcsk9 OT2	ACCATACCTAAGAGCAAACT	GACAGACACAGGGAAGCCTTGGG	AACCTTCCAGGAGAGAGAAACCTGT	GACAGACACAGGGAAGCCTTGGGGAGCCGGAGGCTTGGCCAGGAGCTCAGGGGTCCCTGGGCAGATGCTCACACTGGGCAGAAGGTCACACCATACCTAAGAGCAAACTGGGGCCCAAACGACTGAGTGTTGCTGAGAGCCATCCTTGGCTCATTCTCAAAAAACAGGTTTCTCTCTCCTGGAAGGTT
Pcsk9 OT3	CCCACCCTTTGGAGAACGGT	TGGCAAGGGACAGGGTCAGC	AGCTGGTGGCAGAGGTGTGG	TGGCAAGGGACAGGGTCAGCTCTTCACTCCCATTCCATCTGGGGCAGCTCACCTGCATCCAAGCCAATAGAGACAGCCCTACTGTGTTGCTCAGTTGAGGTACGGGGCCCACCCTTTGGAGAACGGTGGGGGTGGGAGCTATGCCAACACTTCTGCTCTAACACCCTCACAGCTAGCTCACCCACACCTCTGCCACCAGCT
Pcsk9 OT4	CCCCAGCCTTGGGGCAACGG	TTCAAGCAATCACGAGACACTCAG	CCCACCACCCAGCAGCTTTATTG	TTCAAGCAATCACGAGACACTCAGTTTGGATCCCCAGAGCCCACATAAAAGATCAGACACAGAGTGCATGCCTGTAACCCCAGCCTTGGGGCAACGGAGGCTCTGAAGCTCGTCGGTTAGCCAGCTGAAGCATATCCATGAGGTTTAGTGTTGGAGCCTGTCTCAATAAAGCTGCTGGGTGGTGGG
Pcsk9 OT5	CACATATCTAGGAGCAAGGA	TCTCAGGCGACCTGGTTTCTGC	TCTGCCAGATGCGTCCGATCA	TCTCAGGCGACCTGGTTTCTGCAAAGGGCAGGGTTGGCTTTATGCTGAGTCCTACAGATCTTAGACCCCCCCCCCCAAACTTAAACACATATCTAGGAGCAAGGAGGGGTCATGAAAAGATAGAGCCTGCTTTGGCAGACTATAGAACAGAACACTAAGGATTTAACTTACTAGTGAAATGATCGGACGCATCTGGCAGA
Pcsk9 OT6	GCCCACACCCGGAGCAACGG	GCCAGCCCTGCCTGGAAGTTAG	TGACCTCCGGGATTCTCAGCCC	GCCAGCCCTGCCTGGAAGTTAGCCATGGAGGATGGAGCTGAACTTGACCTTTGCGGTTCACAGCCCACACCCGGAGCAACGGGGAGGTCGTCGTGAGCCCAGTCAGTCGTTTGGTTGCAAAGAACTTTTTAATAAGGGAAGTTTTCAGTCATGGAATGAGAGGTGAGGTGAAGTGGGCTGAGAATCCCGGAGGTCA
Pcsk9 OT7	ATCCATACCCGGAGCAACGA	GCTTCCTGTCTGCAATTGGGGTCT	AGTAGGTTGCGGGGCTCAGGA	GCTTCCTGTCTGCAATTGGGGTCTTTGTTGTCCTTCTGGCTGTCCTTCTCCTCTTCATCAACAAGAAGCTATGCTCTGAAAACCTAAGAGGGCATCCATACCCGGAGCAACGAGGGAAGAGAAAGCACTCGAGAGACAAGACTGGAGGCCACACAGGAACTGGTAAGCACCATGCTTTATGTTTTCCTGAGCCCCGCAACCTACT
Pcsk9 OT8	CTTCATCCTTGGAGCAACGG	CCAGCAGGTCCCCAGTGACG	TACCCACCTGGGTGTGTCCA	CCAGCAGGTCCCCAGTGACGCAAGCCAGCAGGGGGTGGGAAGCTTCAGGAGAAAAGGACATGGAGCAGTAGGGTATGACATTCAAAGCCTGACAGCGTCTCTACCAGCCCTTCATCCTTGGAGCAACGGTGAGATGAACATTTATGTTCATACTGCAGAGTTGAACAGAATCCAGAACAGCCAGCCTTTTGAGCTACATAACAAAAGTATCATGTGCACATGTGGACACACCCAGGTGGGTA
Pcsk9 OT9	TCTGTACCATGGAGCAAAGG	AACCTCCACGGGGGTATCTGAGG	ACCTGGCAAGTGGGGTACTGG	AACCTCCACGGGGGTATCTGAGGTCTTCTGCTGTAGTGTGTCCTTTCAGTCATCAATAACATGGGCAGGTACCATCCCCTCCGATGTGGGCGAGTACCACAAGTTTGCAAGGTCACAGGGCTGCTCTGTACCATGGAGCAAAGGCGGAAAGGAAACCTTGGGTGTCTGATGCATTGGAACCCAGTACCCCACTTGCCAGGT
Pcsk9 OT10	ACCATAACCAAGAGCAACAG	GTCTAAATGGGCAAGCAATCCCCT	CCAGGATCCCACAGGGTCCTTCT	GTCTAAATGGGCAAGCAATCCCCTGTCCAGGGTCGATTCAGGGCTGTCTGTGAGAAGTCTCGGTGTCTTATGGAGGATTTCTACTGATGAGTAAAACACCATAACCAAGAGCAACAGGGGAGGGAAGGGTCTCCTGCAGCTTACATCTGACAGTCATCCAGGGTAGTCAGTGAAGGGACTCTCTCAGAAGGACCCTGTGGGATCCTGG
Pcsk9 OT11	TCCATAACTCAGAGCAACAG	TCCCCAGAGCCCAGGGAATATCA	TGTTGCTCCGATGGAAGGATGGG	TCCCCAGAGCCCAGGGAATATCATGGGGGAATATAAGAGCTATAGGATGAGAATTGGTGCTACAGAATGCTGTTTGTGGATAAGACATGGCTGATGCATCCATAACTCAGAGCAACAGTGGTGACTTGCTCAAGACCTTCACAAGACTGAGCTGTCAACCTTCTACCCTGGATGGAAGACGGGATGGTAAGATCCCATCCTTCCATCGGAGCAACA
Pcsk9 OT12	GCCATACCCTGGGGCAGCAG	TGTGGAACCCACCCCCGATACA	AGTGCTGATGGGCAAGGCATTTG	TGTGGAACCCACCCCCGATACACACACACCTTAAGTCGTACCTCTCTCAACATGTCTGCTGAAGCCACCTGCCCCGCGAGAGTAAGCAGGCGCCATACCCTGGGGCAGCAGTGGAGGCTATGATTTAGAATAACTGTGGTCCGGTCTCTCTAACATTTGCCGCTGTATTCATTCTAAGTTTAATGAGGGACAAATGCCTTGCCCATCAGCACT
Pcsk9 OT13	GCAACACCTTGGAGCAACTG	CCACCAGAAGCGCCCCAGAA	GGGGAATCGCCTCCACTGCC	CCACCAGAAGCGCCCCAGAACTCCTTGCTGGCTAGTTGGCCTCTCATCAGCTCAGCCTGCCCAACTCAGCGTGGGGCTGTAGGTGCAACACCTTGGAGCAACTGAGGTATCAACAGCAGAGATAGAGATGGAGGAAGCTGCAGCAACAGAGGCAGTGGAGGCGATTCCCC
Pcsk9 OT14	AGACATCCTTGGAGCAACTG	GTTCTTATTGGCCAGGGAGCCTT	CTCCCCAAGTGACAGGAACCACG	GTTCTTATTGGCCAGGGAGCCTTTCTGCAGTTCTTTGTAAATCCAGCTAAAATGCAAACACTGACATCAATCATTTGAAATGAGGTGGCTGTCAGGTCCTCAGACATCCTTGGAGCAACTGTGGGTGAGTATTCCTGATGGGAATTTTCTCTCTTCATCCAGGAGTGAGGGCTCACTTGGTGCCCAACCTACAGGCTGGGTGGAGGGCTGGGCACCACGTGGTTCCTGTCACTTGGGGAG
