# Supplementary material for: Efficient prime editing in vivo and in vitro using lipid nanoparticles
Source: Nat Nanotechnol. 2026 Jun 15;21(7):1022–35. doi: 10.1038/s41565-026-02200-6 (PMC13379318; doi:10.1038/s41565-026-02200-6)
Supplement: Supplementary file 4 — Source data for Supplementary Fig. 3. [file 41565_2026_2200_MOESM4_ESM.xlsx]

## Sheet: Sheet1
	IDT desalted			IDT HPLC purified			GenScript desalted			GenScript HPLC purified
100	5.87107	4.94206	5.54436	7.30821	6.00148	3.69923	7.80047	6.14137	5.16994	9.25575	6.95022	5.79927
50	2.17372	1.73325	1.8892	1.5038	1.75791	1.75464	2.4981	2.17812	2.5461	2.28818	2.56858	3.11324
25	0.729609	0.482575	0.356029	0.547279	0.591446	0.689004	1.31125	1.29895	1.29941	0.87524	0.970083	1.10495
12.5	0.302818	0.264346	0.258424	0.271407	0.142985	0.171579	0.466588	0.288754	0.257637	0.506745	0.301468	0.316257
6.25	0.048232	0.0590522	0.070697	0.0465244	0.045208	0.0620999	0.0677163	0.112906	0.124023	0.0564131	0.0796547	0.132493
