# Supplementary material for: Efficient prime editing in vivo and in vitro using lipid nanoparticles
Source: Nat Nanotechnol. 2026 Jun 15;21(7):1022–35. doi: 10.1038/s41565-026-02200-6 (PMC13379318; doi:10.1038/s41565-026-02200-6)
Supplement: Supplementary file 5 — Raw data. [file 41565_2026_2200_MOESM5_ESM.xlsx]

## Sheet: Figure 1b
	HM-pegRNA (s1.1)			epegRNA (s1.2)
100	31.6287	31.9277	30.5075	69.6447	69.7265	69.5434
50	24.4586	20.9135	19.5402	58.9626	56.73	54.4349
25	11.7849	9.75824	9.61749	39.2098	36.2752	36.639
12.5	2.42693	2.51057	1.96389	14.2224	13.7036	13.8156
6.25	0.385673	0.244338	0.368378	2.45016	3.06935	2.45958

## Sheet: Figure 1c
	Pcsk9, +1TTAC-ins			Indels
Untreated	0.0188588	0.0104805	0.0309036	0.0896	0.0959564	0.0816056
s0.1	0.798336	0.841192	0.685782	0.0992031	0.11822	0.100691
s0.2	4.47252	3.02518	4.03636	0.133382	0.112449	0.121014

## Sheet: Figure 2a
	Pcsk9 +1 TTAC insertion			Indels
Untreated	0.00611559	0.00614568	0.00616295	0.122229	0.114173	0.109236
PEmax (s0.2)	2.30245	2.37452	2.272	0.0988696	0.133807	0.0861328
PE6a	3.04733	0.945228	0.731453	0.0959068	0.0826034	0.0699921
PE6b	4.56488	3.84873	3.80271	0.101221	0.0786964	0.080317
PE6c (s1)	11.2612	10.1979	10.1638	0.312289	0.268885	0.357369
PE6d	6.78025	5.6229	6.31599	0.151497	0.190566	0.200991

## Sheet: Figure 2c
	PEmax			PE6c
1	0.945278	0.73462	0.686281	1.36738	2.16097	1.18061
4	0.385403	0.56769	0.411408	2.62889	2.69724	3.43779
24	0	0.002811	0.05854	0.491004	0.507081	0.301384
48	0	0	0	0	0	0.078331

## Sheet: Figure 2d
	Pcsk9, +1TTAC-ins			Indels
Untreated	0.0175778	0.0168446	0.01914	0.0762667	0.0842446	0.0842719
tevopreQ1 (s1)	20.0742	16.8155	13.5155	0.395808	0.430975	0.270634
tevo2	19.7717	20.7589	16.8386	0.413406	0.500146	0.378881
eSBRMV1-A (s2)	24.5895	27.6588	25.2097	0.518025	0.562447	0.638192
HAV	10.3626	11.3717	8.94833	0.327247	0.31406	0.226849
eHAV	10.7426	11.2447	10.0421	0.258664	0.289595	0.280633

## Sheet: Figure 2f
Hours	tevopreQ1			eSBRMV1-A
1	0.767383	1.32057	0.986794	0.781852	1.09759	1.1653
6	0.31718	0.25502	0.239648	0.286168	0.322196	0.282522
24	0.0494865	0.0574111	0.0738242	0.184018	0.102539	0.0770131
48	0.0192119	0.0259414	0.021143	0.0282754	0.0343664	0.0256889

## Sheet: Figure 2g
	Pcsk9 +1 TTAC insertion			Indels
Untreated	0.667435	0.0490491	0.367631	0.130385	0.0979301	0.097465
2:1	17.5758	19.0727	17.6418	0.49301	0.549916	0.471724
1:1 (s2)	21.9008	23.8587	16.745	0.596021	0.629423	0.463844
1:2 (s3)	23.3235	20.7279	19.3679	0.470514	0.552761	0.558169
1:3	19.3885	23.3809	22.1883	0.487133	0.393652	0.47002
1:4	20.1163	17.9634	21.1531	0.47836	0.449832	0.496173

## Sheet: Figure 2h
	Pcsk9 +1 TTAC insertion			Indels
In-house	31.4485	23.7678	24.2449	0.639126	0.534629	0.562614
GenScript	46.9229	47.3041	51.7886	0.747918	0.874624	1.02076

## Sheet: Figure 3a
mRNA	epegRNA	ngRNA
62.7648	87.4744	91.4383
62.3511	87.338	91.7736

## Sheet: Figure 3b
mRNA	epegRNA	ngRNA
117.5	105.6	97.1
118.7	104.9	98

[truncated: 36 more sheets: Figures 3e-i mRNA-LNP, Figures 3e,i epegRNA-LNP, Figures 3e,i ngRNA-LNP, Figure 4a, Figure 4b, Figure 4c, Figure 4e, Figure 4f, Figure 4g, Figure 4h, Figure 5b, Figure 5c, Figure 5d, Figure 5f, Figure 5g, Figure 6a, Figure 6b, Figure 6c, Figure 6e, Figure 6f …]
